# Supplementary material for: Functional Response of Four Phytoseiid Mites to Eggs and First-Instar Larvae of Western Flower Thrips, Frankliniella occidentalis
Source: Insects. 2024 Oct 14;15(10):803. doi: 10.3390/insects15100803 (PMC11508400; doi:10.3390/insects15100803)
Supplement: Supplementary file 1 [file insects-15-00803-s001.zip]

Archive with 1 entries (1 files):
- Supplementary.Material.Insects.pdf
